# Supplementary material for: Effect of Sulfide and Chloride Ions on Pitting Corrosion of Type 316 Austenitic Stainless Steel in Groundwater Conditions Using Response Surface Methodology
Source: Materials (Basel). 2023 Dec 28;17(1):178. doi: 10.3390/ma17010178 (PMC10779458; doi:10.3390/ma17010178)
Supplement: Supplementary file 1 [file materials-17-00178-s001.zip]

Archive with 1 entries (1 files):
- materials-2785501-supplementary.pdf
